# Supplementary material for: Perivascular Matrix Densification Dysregulates Angiogenesis and Activates Pro‐Inflammatory Endothelial Cells
Source: Adv Sci (Weinh). 2026 Jun 17:e10448. Online ahead of print. doi: 10.1002/advs.202510448 (PMC13336811; doi:10.1002/advs.202510448)
Supplement: Supplementary file 2 — Supporting File 2: advs75976‐sup‐0002‐MovieS1‐S5.zip. [file ADVS-9999-e10448-s001.zip]

Archive with 5 entries (5 files):
- Supplementary Movie 1 single ECs near large vessels .mp4
- Supplementary Movie 2 PA and PV near airway.mp4
- Supplementary Movie 3 PA transverse view.mp4
- Supplementary Movie 4 single cell near artery.mp4
- Supplementary Movie 5 F4_80 cell near venule.mp4
